# Supplementary material for: Multimerized epitope tags for high-sensitivity protein detection
Source: G3 (Bethesda). 2025 Apr 7;15(6):jkaf070. doi: 10.1093/g3journal/jkaf070 (PMC12134993; doi:10.1093/g3journal/jkaf070)
Supplement: jkaf070_Supplementary_Data [file jkaf070_supplementary_data.zip]

Archive with 6 entries (6 files):
- FigureS4A_G3-2025-405811.docx
- FigureS4B_G3-2025-405811.dna
- FigureS5A_G3-2025-405811.docx
- FigureS5B_G3-2025-405811.dna
- Supplemental_Figure_Legends_and_Genotypes_G3-2025-405811.docx
- Table_S1_G3-2025-405811.xlsx
