# Supplementary material for: Multimerized epitope tags for high-sensitivity protein detection
Source: G3 (Bethesda). 2025 Apr 7;15(6):jkaf070. doi: 10.1093/g3journal/jkaf070 (PMC12134993; doi:10.1093/g3journal/jkaf070)
Supplement: jkaf070_Supplementary_Data [file jkaf070_supplementary_data.zip › Table_S1_G3-2025-405811.xlsx]

## Sheet: Sheet1
Plasmid	Addgene ID
pUC57KAN-5XALFA	233100
pUC57KAN-5XFLAG	233101
pUC57KAN-5XHA	233102
pUC57KAN-5XMYC	233103
pUC57KAN-5XOLLAS	233104
pUC57KAN-5XV5	233105
pUC57KAN-10XALFA	233106
pUC57KAN-10XFLAG	233107
pUC57KAN-10XHA	233108
pUC57KAN-10XMYC	233109
pUC57KAN-10XOLLAS	233110
pUC57KAN-10XV5	233111
pUC57KAN-20XALFA	233112
pUC57KAN-20XFLAG	233113
pUC57KAN-20XHA	233114
pUC57KAN-20XMYC	233115
pUC57KAN-20XOLLAS	233116
pUC57KAN-20XV5	233117
pUC57KAN-40XALFA	233118
pUC57KAN-40XFLAG	233119
pUC57KAN-40XHA	233120
pUC57KAN-40XMYC	233121
pUC57KAN-40XOLLAS	233122
pUC57KAN-40XV5	233123
pUC57KAN-80XALFA	233124
pUC57KAN-80XFLAG	233125
pUC57KAN-80XMYC	233126
pUC57KAN-80XOLLAS	233127
pUC57KAN-80XV5	233128
